# Supplementary material for: PAD: A graphical and numerical enhancement of structural coding to facilitate thematic analysis of a literature corpus
Source: MethodsX. 2022 Feb 15;9:101633. doi: 10.1016/j.mex.2022.101633 (PMC8891713; doi:10.1016/j.mex.2022.101633)
Supplement: Supplementary file 4 [file mmc4.xlsx]

## Sheet: Problem Node Attributes
	Problem Node Number	Problem Node Label (Code)
	1	DEPENDENCY OF VE’S POWER CONSUMPTION ON HOST SYSTEM ARCHITECTURE
	2	DEPENDENCY OF VE'S POWER CONSUMPTION ON IMPLEMENTATION OF VIRTUALIZATION GENRES AND PLATFORMS
	2.1	IMPACT OF ALTERNATIVE VIRTUALIZATION GENRES ON THE VE’S POWER CONSUMPTION
	2.2	IMPACT OF ALTERNATIVE VIRTUALIZATION PLATFORMS ON THE VE’S POWER CONSUMPTION
	2.3	IMPACT OF ALTERNATIVE IO VIRTUALIZATION SUBSYSTEM ON THE VE’S POWER CONSUMPTION
	3	ESTIMATION OF POWER CONSUMPTION OF (VIRTUALIZATION-) HOST SYSTEM
	4	DEPENDENCY OF MODEL ON WORKLOAD
	5	DEPENDENCY OF VE’S POWER CONSUMPTION AND MODEL ON VE’S RESOURCE CONFIGURATION (HETEROGENEITY)
	6	DEPENDENCY OF VE’S POWER CONSUMPTION ON TEMPERATURE
	7	LOADING VE RESOURCES AND MEASURING USE THEREOF
	7.1	LOADING THE VM’S RESOURCES AND MEASURING RESOURCE LOADING
	7.2	LOADING THE CONTAINER'S RESOURCES AND MEASURING RESOURCE LOADING
	7.3	LOADING THE DATAPLANE'S RESOURCES AND MEASURING RESOURCE LOADING
	8	ATTRIBUTION OF HOST SYSTEM POWER CONSUMPTION TO INDIVIDUAL VES
	9	DEPENDENCY OF POWER CONSUMPTION ON IMPLEMENTATION OF VIRTUAL I/O
	10	DEPENDENCY OF POWER CONSUMPTION ON IMPLEMENTATION OF NETWORK FUNCTION
	11	DEPENDENCY OF POWER CONSUMPTION ON IMPLEMENTATION OF VIRTUAL DATA PLANE
	12	INVESTIGATION OF PROCESSOR GREEN CAPABILITIES
	12.1	OPERATION OF PACKET PROCESSOR UNDER REAL-TIME, AUTOMATED EXPLOITATION OF PROCESSOR GREEN CAPABILITIES
	12.2	DEPENDENCY OF VE’S POWER CONSUMPTION ON FREQUENCY
	13	IMPROVEMENT OF POWER EFFICIENCY OF HIGH PERFORMANCE PACKET IO FRAMEWORKS

## Sheet: Approach Node Attributes
	Approach Node Number	Approach Node Label (Code)
	1.01	DECOMPOSITION
	1.011	(a) GUEST VEs - DYNAMIC POWER ONLY (b) HOST/ROOT VM - STATIC POWER ONLY
	1.012	(a) DATA PLANE (b) VIRTUAL I/O (c) NETWORK FUNCTION
	1.013	(a) IDLE POWER (b) WORKLOAD POWER EXCLUDING TEMPERATURE-DEPENDENT EFFECTS (c) TEMP.-DEPENDENT ADDITIONAL POWER
	1.02	ATTRIBUTION OF BOTH STATIC AND DYNAMIC POWER TO GUEST VEs
	1.03	DIRECT ENERGY ACCOUNTING TO EACH I/O REQUEST: DISK STATE, POWER CONS. IN DISK STATE, TRANSFER RATE, REQUEST SIZE.
	2.01	LINEAR REGRESSION
	2.02	POLYNOMIAL REGRESSION
	2.03	SUB-LINEAR REGRESSION
	2.04	GAUSSIAN MIXTURE MODELLING
	2.05	SUPPORT VECTOR REGRESSION
	2.06	CLASSIFICATION OF DATA
	2.07	PRINCIPAL COMPONENT ANALYSIS
	2.08	HYPOTHESIS: PROCESSOR POWER IS A QUADRATIC FUNCTION OF "EFFECTIVE FREQUENCY"
	2.09	HYPOTHESIS: PROCESSOR POWER IS A QUADRATIC FUNCTION OF TEMPERATURE
	2.1	METAHEURISTICS
	2.11	PROCESSOR MODELLED AS A SINGLE QUEUE, SINGLE SERVER WITH VACATION AND SETUP TIME
	2.12	PACKET TRAFFIC ARRIVAL IS BMAP
	2.13	MULTI-LAYER PERCEPTRON
	2.14	DECISION TREE REGRESSION
	3	GREEN OPERATING PRINCIPLES
	3.01	RUN-TO-COMPLETION AUGMENTED BY LPI AND ADAPTATION OF POWER STATE ON RESUMPTION
	3.02	RUN-TO-COMPLETION
	3.03	RUN-TO-COMPLETION AUGMENTED BY LPI
	3.04	USE LOW POWER INSTRUCTION INSTEAD OF LPI AND USE PROC-UTILIZATION-DRIVEN ADAPTATION OF P-STATE
	4.01	PHYSICAL ANALYSIS: PROCESSOR SUB-UNIT ANALYSIS, INCLUSING IMPLICIT USE OF DENNARD'S LAW & SWITCHING FREQUENCY
	4.02	PHYSICAL ANALYSIS: CAUSES OF MOS POWER CONSUMPTION
	5.01	J/WEB INTERACTION
	5.02	HASH/J
	5.03	GLOP/W
	5.04	J/bit
	6.01	MANUAL FREQUENCY SCALING
	6.02	USE TIME-BASED INTERRUPT COALESCENCE ON NIC
	6.03	HARDWARE THREADS
	6.04	NETWORK INTERFACE DATA RATE CAPACITY OR UTILIZATION
	6.05	AFFINITY TECHNIQUES
	6.051	BIND vCPU TO HARDWARE THREAD
	6.052	BIND vCPU TO PHYSICAL CORE
	6.053	BIND DPDK PROCESS TO SPECIFIC CORE (CPU AFFINITY)
	6.054	APPLY NUMA CONSTRAINT
	6.055	BIND CORE TO NETWORK PORT
	6.056	BIND VM TO PHYSICAL CORE
	6.057	BIND INTERRUPT HANDLING TO A PHYSICAL CORE
	6.06	USE OF CONFIGURATION SETS
	6.061	USE A MENU OF VM RESOURCE CONFIGURATIONS
	6.062	USE A MENU OF NETWORK IO PLATFORMS
	6.07	FORCE IDLE
	6.08	USE SOFTWARE NETWORK SWITCH
	7	CONTROLLED RESOURCE PROVISION DURING OPERATING TIME
	7.01	ADJUST P-STATE & LOW-POWER-INSTRUCTION TIME ACCORDING TO PROCESSOR UTILIZATION THRESHOLD OBTAINED USING QUEUEING MODEL
	7.02	ADJUST P-STATE & C-STATE ACCORDING TO PAST LOAD SAMPLE
	7.03	AUTOMATED FREQUENCY AJUSTMENT
	7.04	AUTOMATED ADJUSTMENT OF NUMBER OF HARDWARE THREADS
	8.01	PROCESSOR-INTENSIVE WORKLOAD
	8.02	MEMORY-INTENSIVE WORKLOAD
	8.03	NETWORK-INTENSIVE WORKLOAD
	8.04	MASS-STORAGE-INTENSIVE WORKLOAD
	8.05	CPU-CORE-SPECIFIC WORKLOAD
	8.06	MEMORY-HIERARCHY-LEVEL-SPECIFIC WORKLOAD
	8.07	MULTI-CORE, CORE-SPECIFIC, PROGRESSIVELY INCREASING UTILIZATION
	9.01	TPC-W/WEB SEARCH
	9.02	FILE TRANSFER
	9.03	MULTIPLE, CONCURRENT HTTP DOWNLOADS
	9.04	REPRESENTATIVE, PROCESSOR INTENSIVE (SPEC CPU2006, CPU2000, BYTEmark, SPECpower ssj2008)
	9.05	STRESS-NG
	9.06	NASA PARALLEL BENCHMARKS (NPB)
	9.07	GNU C COMPILER (GCC)
	9.08	PARSEC
	9.09	MISCELLANEOUS, SMALL PROGRAMS
	9.1	MULTIMEDIA STREAMS
	9.11	REAL-WORLD TRAFFIC TRACES
	9.12	BMAP TRAFFIC ARRIVAL
	9.13	TRANSCODING TO HEVC STREAM
	9.14	AUTOMATED IMAGE CLASSIFICATION
	10.011	IN MICROARCHITECTURE
	10.011	MICROARCHITECTURE EVENT INSTRUMENTATION
	10.012	MICROARCHITECTURE POWER INSTRUMENTATION
	10.013	VIRTUAL MODEL-SPECIFIC REGISTERS FOR EVENT INSTRUMENTATION
	10.02	ABSTRACTED BY SYSTEM SOFTWARE
	10.021	PROCESSOR UTILIZATION
	10.022	CONTAINER UTILIZATION
	10.023	HARD DISK DRIVE INPUT/OUTPUT OPERATIONS, DATA RATE, ACTIVE TIME IN POWER STATE
	10.024	INSTRUMENTATION INSIDE CUSTOM I/O DEVICE EMULATOR
	10.025	MEMORY USAGE
	10.026	INSTRUMENTATION INSIDE TRAFFIC SINK TOOL (e.g. iperf - traffic sink tool, vnstat)
	11.01	NETWORK TRANSMIT DATA RATE
	11.02	NUMBER OF PROCESSES
	11.03	NUMBER OF THREADS
	11.04	WEB INTERACTIONS/S
	11.05	N/W PACKET RATE
	11.06	PACKET MTU
	11.07	FRAMES PER SECOND
	11.08	INFERENCES PER SECOND
	11.09	MIPS
	13.01	CPU PACKAGE TEMPERATURE
	13.02	FAN SPEED
	13.03	PACKET TIMESTAMP ON NIC
	14	SIMULATION
	14.01	USING DISCRETE-EVENT DRIVEN PROGRAM
	15	USE TEST DATA IN POST-TRAINING PHASE
	16	CORROBORATION THROUGH EXPERIMENTATION
	17.01	MODELLING ON DEMAND: TRAIN A NEW POWER MODEL FOR UNKNOWN WORKLOAD OR RESOURCE-CONFIGURATION OR HOST
	17.02	WORKLOAD ADAPTATION: EXTEND THE SET OF COUNTERS WHEN POWER CONSUMPTION UNDER A WORKLOAD DOES NOT FIT THE MODEL
	17.03	DIVIDE RESOURCE UTILIZATION RANGE & OFFLINE MODEL EACH SUB-RANGE TO CAPTURE UNIQUE SUB-RANGE BEHAVIOUR
	17.04	MULTIPLE CONCURRENT VEs: TIME-DIVISION MULTIPLEXING
	17.041	TIME-DIVISION-MULTIPLEXING: EVENTS OCCURRING IN A VM’S TIME OF OPERATION
	17.042	TIME-DIVISION-MULTIPLEXING: EVENTS ARISING OUT OF ACTIVITIES OF EMULATING DRIVERS ON BEHALF OF VE
	17.043	TIME-DIVISION-MULTIPLEXING: EVENTS OCCURRING IN A THREAD’S TIME OF OPERATION
	17.044	DECOMPOSITION OF SYSTEM POWER INTO VE POWER THROUGH CPU-UTIL.

## Sheet: Development Node Attributes
	Development Node Number	Development Node Label (Code)
	1	MODELS OF POWER CONSUMPTION FOR HOST SYSTEM OF VIRTUALIZED ENVIRONMENTS -> LINEAR REGRESSIONS IN TERMS OF COMBINATIONS OF RESOURCE USE (PURPLE). WORKLOAD SPECIFIED IN RED.
	1.01	LINEAR MODEL: HOST SYSTEM POWER(ARCHITECTURAL INSTRUMENTATION, STRESS-NG W/L)
	1.02	BOUNDED LINEAR MODEL: HOST SYSTEM POWER(MICROARCHITECTURAL INSTRUMENTATION, CPU+MEM W/L)
	1.03	LINEAR MODEL: HOST SYSTEM POWER(MICROARCHITECTURAL INSTRUMENTATION, CPU+MEM W/L)
	1.04	LINEAR MODEL: HOST SYSTEM POWER(BOTH MICROARCHITECTURAL AND ARCHITECTURAL INSTRUMENTATION, SYNTHETIC W/L)
	1.05	LINEAR MODEL: HOST SYSTEM POWER(ARCHITECTURAL INSTRUMENTATION, CPU+MEM+DISK W/L)
	2	MODELS OF POWER CONSUMPTION FOR HOST SYSTEM OF VIRTUALIZED ENVIRONMENTS -> NON - LINEAR REGRESSIONS IN TERMS OF COMBINATIONS OF RESOURCE USE (PURPLE). WORKLOAD SPECIFIED IN RED.
	2.01	NON-LINEAR MODEL: HOST SYSTEM POWER(ARCHITECTURAL INSTRUMENTATION, CPU W/L)
	2.02	NON-LINEAR HOST SYSTEM IDLE POWER MODEL(FREQUENCY)
	2.03	NON-LINEAR HOST SYSTEM COOLING POWER MODEL(TEMPERATURE)
	2.04	NON-LINEAR HOST SYSTEM POWER MODEL
		(CPU UTILIZATION, TEMPERATURE, FREQUENCY, SUPPLY VOLTAGE;
		WORKLOAD = RANGE OF WEB APPS & SERVICES, CPU+MEM)
	3	MODELS OF POWER CONSUMPTION FOR HOST SYSTEM OF VIRTUALIZED ENVIRONMENTS -> MACHINE-LEARNT COMBINATIONS OF RESOURCE USE (PURPLE). WORKLOAD SPECIFIED IN RED.
	3.01	GMM HOST SYSTEM POWER(BOTH MICROARCHITECTURAL AND ARCHITECTURAL INSTRUMENTATION, CPU+MEM W/L)
	3.02	HOST SYSTEM POWER = STATIC COMPONENT + SUM(VM POWER(µARCH PERF COUNT PERF COUNT, CPU+MEM+DISK W/L) OBTAINED THROUGH SVRM)
	3.03	LINEAR MODEL TREE HOST SYSTEM POWER(µARCH PERF COUNT, CPU+MEM+DISK W/L)
	3.04	REGRESSION TREE HOST SYSTE POWER(µARCH PERF COUNT, CPU+MEM+DISK W/L)
	4.01	HOST SYSTEM HARD DISK DRIVE'S I/O ENERGY IS A FUNCTION OF TIME TO TRANSFER AND POWER CONSUMED IN THE ACTIVE STATE
	5	ADAPTABLE VE MODELS -> LINEAR REGRESSIONS IN TERMS OF COMBINATIONS OF RESOURCE USE (PURPLE). WORKLOAD SPECIFIED IN RED.
	5.01	LINEAR SCALABLE VM MODEL(ARCHITECTURAL INSTRUMENTATION, SPECIFIC W/L)
	5.02	LINEAR SCALABLE VM MODEL(MICROARCHITECTURAL INSTRUMENTATION, SPECIFIC W/L)
	5.03	LINEAR SCALABLE VM MODEL(MICROARCHITECTURAL INSTRUMENTATION, CPU W/L)
	5.04	WEIGHTED SUM OF LINEAR MODELS IN TERMS OF CPU+MEM+IO WORKLOAD: (a) VM POWER(MICROARCHITECTURAL PROCESSOR AND CACHE INSTRUMENTATION) (b) VM POWER(ARCHITECTURAL DISK INSTRUMENTATION, MICROARCHITECTURAL DRAM INSTRUMENTATION)
	5.05	LINEAR SCALABLE VM MODEL(MICROARCHITECTURAL INSTRUMENTATION, CPU+MEM WORKLOAD)
	5.06	LINEAR SCALABLE THREAD MODEL(MICROARCHITECTURAL INSTRUMENTATION, CPU+MEM WORKLOAD)
	5.07	LINEAR SCALABLE CONTAINER MODEL(MICROARCHITECTURAL INSTRUMENTATION, CPU+MEM WORKLOAD)
	5.08	LINEAR AND CLASSIFIED(BY NUMBER OF VMs, CPU-UTILIZATION.) SCALABLE VM MODELS(ARCHITECTURAL INSTRUMENTATION OF CPU+MEM+DISK)
	5.09	LINEAR SCALABLE VM MODEL(ARCHITECTURAL INSTRUMENTATION,STRESS-NG WORKLOAD - BUT EXACT USE NOT SPECIFIED)
	6	ADAPTABLE VE MODELS -> POWER, EXPONENTIAL AND LOGARITHMIC REGRESSIONS IN TERMS OF COMBINATIONS OF RESOURCE USE (PURPLE). WORKLOAD SPECIFIED IN RED.
	6.01	NON-LINEAR SCALABLE VM MODEL(ARCHITECTURAL INSTRUMENTATION, CPU. W/L)
	6.02	PREDICTED HOST POWER(SUM(RESOURCE UTILIZATION)) SLIGHTLY < SUM(PREDICTED VM POWER(RESOURCE UTILIZATION))
	6.03	NON-LINEAR SCALABLE VM MODEL(ARCHITECTURAL INSTRUMENTATION, NETWORK W/L)
	7	ADAPTABLE VE MODELS -> MACHINE - LEARNT COMBINATIONS OF RESOURCE USE (PURPLE). WORKLOAD SPECIFIED IN RED.
	7.01	SCALABLE GMM VM POWER(CPU UTILIZATION & MICROARCHITECTURAL INSTRUMENTATION, CPU+MEM W/L)
	7.02	SVRM VM POWER(µ-ARCH. PERF. COUNT, CPU+MEM+DISK W/L.)
	8	MODELS OF POWER CONSUMPTION IN TERMS OF WORKLOAD PROFILE -> WORKLOAD CHARACTERIZATION AS PREDICTOR
	8.01	HOST SYSTEM POWER MODEL IN TERMS OF APPLICATION PROCESSES
	8.02	ENERGY CONSUMPTION AND ENERGY EFFICIENCY IN TERMS OF PACKETS PER SECOND THROUGH VNF (SNORT)
	8.03	CNF POWER CONSUMPTION IN TERMS OF TRANSCODED FRAMES PER SECOND AND HARDWARE CONFIGURATION
	8.04	CNF POWER CONSUMPTION IN TERMS OF INFERRED IMAGES PER SECOND AND HARDWARE CONFIGURATION
	8.05	Q-ING THEORY MODEL THAT ESTIMATES AVERAGE DELAY EXPERIENCED BY BMAP PACKET TRAFFIC THROUGH A VNF, & AVERAGE IDLE PERIOD OF PACKET PROCESSOR
	8.06	Q-ING THEORY MODEL THAT ESTIMATES AVERAGE POWER CONSUMPTION OF PACKET PROCESSOR UNDER BMAP PACKET TRAFFIC
	8.07	Q-ING THEORY MODEL THAT ESTIMATES AVERAGE POWER CONSUMPTION AND LATENCY OF PACKET PROCESSOR UNDER BMAP PACKET TRAFFIC
	8.08	ARTIFICAL NEURAL NETWORK THAT OPTIMIZES POWER CONSUMPTION THROUGH SELECTION OF THE MINIMAL FREQUENCY REQUIRED TO PROCESS NETWORK TRAFFIC CHARACTERIZED BY 54 FEATURES
	8.09	HOST SYSTEM POWER MODEL IN TERMS OF AVERAGE EFFECTIVE TRANSMISSION RATE
	9	MODELS OF POWER CONSUMPTION IN TERMS OF WORKLOAD PROFILE -> OBSERVATIONS ON OPERATION OF PROCESSOR GREEN CAPABILITIES
	9.01	LPI TRANSITION LATENCY IS TOO LARGE FOR HIGH-PERFORMANCE PACKET IO
	9.02	REGULATING FREQUENCY OF OPERATION TO KEEP PROCESSOR UTILIZATION < 80% WILL SUPPORT LOW PACKET LATENCY UNDER BMAP ARRIVAL
	9.03	LATENCY, POWER-CONSUMPTION TRADE-OFF, AT ANY FREQUENCY:
		(a) IN GENERAL P-STATE OPERATION: LOWEST LATENCY, HIGHEST POWER CONS.
		(b) IN PAUSE INSTRUCTION: LATENCY HIGHER THAN (a), POWER LOWER THAN (a)
		(c) IN LPI: LATENCY HIGHER THAN (b), POWER LOWER THAN (b)
	9.04	OPERATION OF DPDK IO VIRTUALIZATION SYSTEM UNDER HEURISTIC CONTROL GUIDED BY QUEUEING THEORY MODEL
	9.041	POWER CONSUMPTION: LESS THAN FOR (a) LPI ON/OFF (b) XDP OPERATION AND (c) INTEL HEURISTIC FOR LOAD > 10%
	9.042	LATENCY: ONLY SLIGHTLY WORSE THAN OPERATION OF (a) UNMODIFIED DPDK OR (b) DPDK UNDER INTEL HEURISTIC
	10	RELATIVE ACCURACY OF MODELLING APPROACHES
	10.01	ACCURACY OF GMM EXCEEDS THAT OF LINEAR REGRESSION MODEL, WHETHER UNI- OR MULTIVARIATE
	10.02	ACCURACY OF LINEAR, CPU-UTILIZATION-ONLY REGRESSION IS HIGHLY DEPENDENT ON HOST SYSTEM CONFIGURATION.
	10.03	ACCURACY OF SVR EXCEEDS LINEAR REGRESSION MODEL
	10.04	EVEN CPU-UTILIZATION MODELS CAN BE ACCURATE IF VARIATION OF TEMPERATURE, VOLTAGE AND FREQUENCY IS TAKEN INTO ACCOUNT.
	10.05	PARTICLE-SWARM APPROACH IS EFFECTIVE TO OPTIMIZE MULTIPLE ERROR MINIMIZATION OBJECTIVES (IN PROCESS OF FINDING MODEL PARAMETERS).
	10.06	LINEAR SVM (LSVM) & LINEAR LEAST SQUARES REGRESSION (LLSR) PREDICT SERVER_POWER(SUM_VM_MIPS) WITH COMPARABLE ACCURACY BUT LSVM_COMPLEXITY>>LLSR_COMPLEXITY
	10.07	TRAINING TIME: LLSR < LSVM < QUADRATIC SVM (QSVM) < GAUSSIAN PROCESS REGRESSION (GPR); PREDICTION SPEED: QSVM > LSVM > LLSR >> GPR
	10.08	SERVER_POWER_MODEL_ACCURACY: GPR,QSVM>LSVM,LLSR
	10.09	MODEL TREE GENERALLY REQUIRES MUCH GREATER DATA SUBSET SIZES THAN REGRESSION TREE FOR A GIVEN LEVEL OF ACCURACY
	11	POWER CONSUMPTION DEPENDENCIES -> PHYSICAL & LOGICAL ARTIFACTS -> COMPONENT IMPLEMENTATION
	11.01	On the Xeon E5620, the total energy consumed by a CPU-intensive task DECREASES with the operating frequency at which the task is run.
	11.02	AMD Phenom II's multi-core processor power consumption varies if the same utilization is obtained by different load distribution across cores.
	11.03	Xeon Core 2 cache coherency architecture activates cores that would otherwise be idle and therefore introduces sub-linear growth of power consumption when the previously idle cores are loaded
	11.04	Nehalem core’s deep-sleep (c-)states add power step transition from purely idle to active
	12	POWER CONSUMPTION DEPENDENCIES -> PHYSICAL & LOGICAL ARTIFACTS -> ARCHITECTURE
	12.01	Energy efficiency of a physical machine running a processor-intensive load, peaks at some frequency, for any number of threads greater than 1
	12.02	Energy efficiency of a virtual machine running a processor-intensive load, peaks at some frequency, for any number of threads
	12.03	For the same number of process threads running at 100%, use of hardware threads is less energy efficient than using only physical cores without hardware threads
	12.04	For the same average transmit data rate by a software virtual network switch, use of hardware threads is more energy efficient than using only physical cores without hardware threads.
	12.05	NUMA has no effect on the energy efficiency of processor intensive loads executed on VMs, unless it causes frequent thread-switching
	12.06	Processor power varies non-linearly with utilization if DVFS is active but linearly if DVFS is inactive.
	12.07	If the number of process threads running at 100% is greater than the number of processor logical cores, then energy efficiency decreases
	12.08	For a vCPU running at 100% utilization, VM power consumption increases linearly with vCPU frequency
	12.09	For physical cores running at 100% utilization, PM power consumption increases linearly with number of physical cores.
	12.1	As the number of VMs active on the same core increases, host system power consumption increases.
	12.11	Power consumed by memory is independent of access rate or amount of memory accessed.
	12.12	If the number of process threads running at 100% is greater than the number of processor physical cores (no hardware threads), then energy efficiency decreases
	12.13	VM power consumption increases linearly with number of vCPUs running at 100% utilization, if number of vCPUs is less than the number of physical cores
	13	POWER CONSUMPTION DEPENDENCIES -> PHYSICAL & LOGICAL ARTIFACTS -> IT SYSTEM IMPLEMENTATION -> DEPENDENCE ON RESOURCE PROVISION
	13.01	FOR A GIVEN VM, POWER CONSUMPTION DEPENDS ON HOST
	13.02	VM POWER ON HOST POSITIVELY CORRELATED WITH VM SIZE
	14	POWER CONSUMPTION DEPENDENCIES -> PHYSICAL & LOGICAL ARTIFACTS -> IT SYSTEM IMPLEMENTATION -> DEPENDENCE ON VIRTUALIZATION/CONTAINERIZATION GENRE/TECHNOLOGY
	14.01	POWER vs CPU-UTILIZATION SLOPE INCREASES SUB-LINEARLY WITH NUMBER OF VMs ON ESXi 5.
	14.02	FOR PROCESSOR- AND MEMORY-INTENSIVE WORKLOADS, POWER DOES NOT DEPEND ON VIRTUALIZATION GENRE, TECHNOLOGY.
	14.03	FOR NETWORK -INTENSIVE WORKLOADS, POWER CONSUMED BY CONTAINERS LESS THAN THAT CONSUMED BY VMs
	14.04	FOR NETWORK-INTENSIVE WORKLOADS, POWER CONSUMED BY KVM LESS THAN XEN
	14.05	IDLE POWER CONSUMPTION SAME FOR BARE METAL, OPENVZ, KVM BUT GREATER FOR PARAVIRTUALIZED XEN – XEN DOES NOT USE SLEEP DEEPER THAN C1
	14.06	POWER CONSUMED BY OpenVZ < KVM(HAV) < XEN(PV) ON NETWORK-INTENSIVE W/L
	15	POWER CONSUMPTION DEPENDENCIES -> NETWORKING WORKLOADS -> L2 DATA PLANE SWITCHING IMPLEMENTATIONS (1): OvS-DPDK (2): OvS-native (3): Linux kernel bridge
	15.01	POWER CONSUMPTION vs TCP THROUGHPUT
	15.011	(1) HAS BEST THROUGHPUT (Mb/s) BUT HAS HIGHEST POWER CONSUMPTION (vs 2,3)
	15.012	(1) HAS THE WORST (3X) IDLE POWER CONSUMPTION (vs 2,3)
	15.02	POWER CONSUMPTION vs PACKET RATE (fixed packet size)
	15.021	1 - CONSTANT - NO VARIATION WITH RATE
	15.022	2 - +ve CORRELATION, MILD IRREGULARITY WITH SENDING RATE
	15.023	3 - +ve CORRELATION, SIGNIFICANT IRREGULARITY WITH SENDING RATE
	15.03	POWER CONSUMPTION vs PACKET SIZE (fixed packet rate)
	15.031	1 - INDEPENDENT - NO VARIATION WITH PACKET SIZE
	15.032	2 - INDEPENDENT - NO VARIATION WITH PACKET SIZE
	15.033	3 - INDEPENDENT - NO VARIATION WITH PACKET SIZE
	15.04	POWER EFFICIENCY OF PACKET-SWITCHING IN (1) CAN BE OPTIMIZED BY ADJUSTING CORE FREQUENCY
	16	POWER CONSUMPTION DEPENDENCIES -> NETWORKING WORKLOADS -> IO VIRTUALIZATION IMPLEMENTATIONS (1) OvS-DPDK (4) Click (5) Netmap VALE (6) PKTGEN-DPDK (7) MOONGEN (8) PKTGEN-LINUX
	16.01	VE NETWORK I/O
	16.011	VIRTIO-NET USES LESS POWER (ANY PKT RATE, PKT SIZE) ON (5) THAN ON (1),(4)
	16.012	VIRTIO-NET USES MORE POWER (ANY PKT RATE, PKT SIZE, DATA PLANE) THAN VHOST-NET
	16.02	HIGH-PERFORMANCE PACKET GENERATORS
	16.021	PKTGEN-DPDK@(MAX TX RATE, ANY PKT SIZE) MORE POWER EFFICIENT THAN MOONGEN, NETMAP
	16.022	PKTGEN-LINUX@(MAX TX RATE, PKT SIZE>=256) MORE POWER EFFICIENT THAN MOONGEN, NETMAP, PKTGEN-DPDK
	16.023	PKTGEN-DPDK@(MAX TX RATE, ANY PKT SIZE) ACHIEVES HIGHEST POWER EFFICIENCY, GREATEST THROUGHPUT & LEAST POWER CONSUMPTION WITH (a) CPU AFFINITY OF DPDK PROCESS and (b) NUMA-NODE AFFINITY OF PCI-E NIC and (c) DVFS AFFINITY
	16.024	PKTGEN-DPDK@(MAX TX RATE, ANY PKT SIZE) ACHIEVES HIGHEST POWER EFFICIENCY, GREATEST THROUGHPUT & LEAST POWER CONSUMPTION WITH (a) CPU AFFINITY OF DPDK PROCESS and (b) NUMA-NODE AFFINITY OF PCI-E NIC
	16.025	NUMA PARTITIONING OF PROCESSOR, MEMORY, NETWORK ADAPTER + FINE-GRAINED ALLOCATION OF CPU CORES TO NETWORK PORTS PROVIDES OPPORTUNITY TO SET ACTIVE CORES TO MAX FREQ. AND IDLE CORES TO MIN. FREQ.
	17	POWER CONSUMPTION DEPENDENCIES -> NETWORKING WORKLOADS -> IN VNF IMPLEMENTATIONS (1): OvS-DPDK (4):CLICK (5):NETMAP VALE
	17.01	POWER CONSUMPTION vs UNDERLYING DATA PLANE (ANY PKT RATE, SIZE)
	17.011	(1): P(snort)<=Pbro (4): P(snort) ~ P(bro) (5): P(snort)>=P(bro)
	17.02	POWER CONSUMPTION vs PACKET SIZE (fixed packet rate)
	17.021	Psnort@50kp/s: INDEPENDENT ON (1),(4),(5)
	17.022	Pbro@50kp/s: INDEPENDENT ON (1),(4),(5)
	17.03	PNF IMPLEMENTATION OF NAT ON ASUS RT-AC68U HAS LOWER W/bps WHEN PASSING MULTIMEDIA TRAFFIC THAN LINUX IPTABLES ON GP HW
	17.04	PROCESSOR POWER CONSUMPTION CAN BE REDUCED BY ADJUSTING CORE FREQUENCY ACCORDING TO PPS WHICH SNORT MUST PROCESS
	18	POWER CONSUMPTION DEPENDENCIES -> NETWORKING WORKLOADS -> IN GENERAL NETWORKING
	18.01	POWER vs NETWORK-UTILIZATION SLOPE INCREASES SUB-LINEARLY WITH NUMBER OF VMs
	18.02	POWER FOR PACKET DELIVERY IN VIRTUALIZED ENVIRONMENT AND SOFTWARE NETWORK SWITCH >> POWER FOR SAME TASK IN NON-VIRTUALIZED ENVIRONMENT
	18.03	INCREASE ENERGY EFFICIENCY OF NETWORK OPERATIONS BY BUFFERING PACKET TX/RX
	18.04	HIGHEST EEy (J/WI) IN WEB INTERACTIONS OCCURS WHEN THE HOST IS OVERSUBSCRIBED BY VMs
