# Supplementary material for: PAD: A graphical and numerical enhancement of structural coding to facilitate thematic analysis of a literature corpus
Source: MethodsX. 2022 Feb 15;9:101633. doi: 10.1016/j.mex.2022.101633 (PMC8891713; doi:10.1016/j.mex.2022.101633)
Supplement: Supplementary file 5 [file mmc5.xlsx]

## Sheet: TRIADS
Problem Category (P)	Approach Category (A)	Development Category (D)	Reference No.
1	5.03	12.03	62
1	5.03	12.11	62
1	6.01	11.01	62
1	6.01	12.06	62
1	6.01	12.08	62
1	6.03	12.03	62
1	8.01	11.01	62
1	8.01	12.03	62
1	8.01	12.06	62
1	8.01	12.08	62
1	8.01	12.09	62
1	8.01	12.12	62
1	8.01	12.13	62
1	8.02	12.11	62
1	10.021	11.01	62
1	10.021	12.06	62
1	10.021	12.08	62
1	10.021	12.09	62
1	10.021	12.13	62
1	10.025	12.11	62
1	11.03	12.03	62
1	11.03	12.09	62
1	11.03	12.11	62
1	11.03	12.12	62
1	11.03	12.13	62
1	11.03	12.13	62
1	12.01	11.01	62
1	12.01	12.03	62
1	12.01	12.06	62
1	12.01	12.08	62
1	12.01	12.09	62
1	12.01	12.11	62
1	12.01	12.12	62
1	1.012	15.04	67
1	6.01	15.04	67
1	8.03	15.04	67
1	10.012	15.04	67
1	10.026	15.04	67
1	11.06	15.04	67
1	12.01	15.04	67
1	5.02	12.01	61
1	5.02	12.03	61
1	5.02	12.05	61
1	5.02	12.07	61
1	6.01	12.01	61
1	6.03	12.03	61
1	6.03	12.07	61
1	6.054	12.05	61
1	8.01	12.01	61
1	8.01	12.03	61
1	8.01	12.05	61
1	8.01	12.07	61
1	12.01	12.01	61
1	12.01	12.03	61
1	12.01	12.05	61
1	12.01	12.07	61
1	6.01	16.024	70
1	6.01	16.025	70
1	6.053	16.023	70
1	6.053	16.024	70
1	6.053	16.025	70
1	6.054	16.023	70
1	6.054	16.024	70
1	6.054	16.025	70
1	6.055	16.025	70
1	8.03	16.021	70
1	8.03	16.022	70
2.1	6.052	14.02	63
2.1	6.052	14.03	63
2.2	6.052	14.02	63
2.2	6.052	14.04	63
2.1	6.08	14.03	63
2.2	6.08	14.04	63
2.1	8.01	14.02	63
2.2	8.01	14.02	63
2.1	8.02	14.02	63
2.2	8.02	14.02	63
2.1	8.03	14.03	63
2.2	8.03	14.04	63
2.1	12.01	14.02	63
2.1	12.01	14.03	63
2.2	12.01	14.02	63
2.2	12.01	14.04	63
2.1	6.07	14.05	64
2.1	8.03	14.04	64
2.1	8.03	14.06	64
2.1	9.03	14.06	64
2.1	12.01	14.04	64
2.1	12.01	14.05	64
2.1	12.01	14.06	64
3	2.01	1.01	74
3	2.02	2.01	74
3	9.05	1.01	74
3	9.05	2.01	74
3	10.021	1.01	74
3	10.021	2.01	74
3	12.01	1.01	74
3	12.01	2.01	74
3	15	1.01	74
3	15	2.01	74
3	2.02	2.04	77
3	2.1	2.04	77
3	2.02	10.05	77
3	2.1	10.05	77
3	6.01	2.04	77
3	8.01	2.04	77
3	8.02	2.04	77
3	9.01	2.04	77
3	9.04	2.04	77
3	5.01	8.01	82
3	9.01	8.01	82
3	9.01	18.04	82
3	11.04	8.01	82
3	6.01	6.01	83
3	6.04	6.03	83
3	6.01	8.01	83
3	6.04	8.01	83
3	8.01	6.01	83
3	8.03	6.03	83
3	8.01	8.01	83
3	8.03	8.01	83
3	2.03	3.01	79
3	9.04	3.01	79
3	10.011	3.01	79
3	10.021	3.01	79
3	12.02	3.01	79
3	15	3.01	79
3	6.01	8.01	84
3	6.03	8.01	84
3	6.03	12.09	84
3	6.03	12.1	84
3	8.01	8.01	84
3	8.01	12.09	84
3	8.01	12.1	84
3	11.02	8.01	84
3	11.02	12.09	84
3	11.02	12.1	84
3	12.01	8.01	84
3	12.01	12.09	84
3	12.01	12.1	84
3	8.01	8.01	87
3	11.02	8.01	87
3	12.01	8.01	87
3	6.04	8.09	85
3	6.051	8.09	85
3	6.08	8.09	85
3	6.03	12.04	85
3	9.02	8.09	85
3	11.01	8.09	85
3	12.01	8.09	85
3	8.01	1.02	86
3	8.02	1.02	86
3	8.05	1.02	86
3	8.06	1.02	86
3	8.05	11.03	86
3	8.05	11.04	86
3	8.06	11.03	86
3	8.06	11.04	86
3	10.011	1.02	86
3	2.01	1.05	75
3	2.06	1.05	75
3	9.09	1.05	75
3	10.021	1.05	75
3	10.023	1.05	75
3	10.025	1.05	75
3	12.01	1.05	75
3	2.01	8.01	80
3	2.03	8.01	80
3	2.04	8.01	80
3	2.01	10.06	80
3	2.01	10.07	80
3	2.01	10.08	80
3	2.03	10.06	80
3	2.03	10.07	80
3	2.03	10.08	80
3	2.04	10.06	80
3	2.04	10.07	80
3	2.04	10.08	80
3	8.01	8.01	80
3	10.013	8.01	80
3	12.01	8.01	80
3	15	8.01	80
3	15	10.06	80
3	15	10.07	80
3	15	10.08	80
3	2.01	8.01	81
3	2.04	8.01	81
3	8.01	8.01	81
3	10.011	8.01	81
3	11.09	8.01	81
3	12.01	8.01	81
3	15	8.01	81
3	2.01	1.03	76
3	8.01	1.03	76
3	10.011	1.03	76
3	12.01	1.03	76
3	2.03	2.01	78
3	8.01	2.01	78
3	10.021	2.01	78
3	12.01	2.01	78
4	1.011	7.01	79
4	2.03	3.01	79
4	2.03	7.01	79
4	9.04	3.01	79
4	9.04	7.01	79
4	10.011	3.01	79
4	10.021	3.01	79
4	10.011	7.01	79
4	10.021	7.01	79
4	12.02	3.01	79
4	12.02	7.01	79
4	15	3.01	79
4	15	7.01	79
4	17.041	7.01	79
4	8.01	8.01	84
4	17.01	8.01	84
4	8.01	8.01	87
4	17.01	8.01	87
4	9.02	8.09	85
4	17.01	8.09	85
4	1.011	3.03	93
4	1.011	3.04	93
4	1.011	10.09	93
4	2.06	3.03	93
4	2.06	3.04	93
4	2.14	3.03	93
4	2.14	3.04	93
4	2.06	10.09	93
4	2.14	10.09	93
4	15	3.03	93
4	15	3.04	93
4	15	10.09	93
4	8.01	1.04	91
4	8.02	1.04	91
4	8.04	1.04	91
4	9.04	5.01	91
4	17.01	5.02	91
4	8.01	1.02	86
4	8.02	1.02	86
4	8.05	1.02	86
4	8.06	1.02	86
4	8.03	18.02	64
4	8.03	18.03	64
4	9.03	18.02	64
4	9.03	18.03	64
4	12.01	18.02	64
4	12.01	18.03	64
4	7.03	8.03	94
4	7.03	8.04	94
4	7.04	8.03	94
4	7.04	8.04	94
4	10.011	8.03	94
4	10.011	8.04	94
4	10.012	8.03	94
4	10.012	8.04	94
4	11.07	8.03	94
4	11.07	8.04	94
4	11.08	8.03	94
4	11.08	8.04	94
4	17.01	8.03	94
4	17.01	8.04	94
4	9.06	200	95
4	9.07	200	95
4	10.011	200	95
4	10.023	200	95
4	12.01	200	95
4	8.01	2.01	92
4	8.01	6.01	92
4	8.07	11.02	92
4	8.01	12.06	92
4	12.01	2.01	92
4	12.01	6.01	92
4	12.01	11.02	92
4	12.01	12.06	92
4	17.01	6.01	92
5	6.061	5.09	88
5	6.061	13.02	88
5	12.01	5.09	88
5	12.01	13.02	88
5	1.011	7.01	79
5	2.03	7.01	79
5	9.04	7.01	79
5	10.011	7.01	79
5	10.021	7.01	79
5	12.02	7.01	79
5	15	7.01	79
5	17.041	7.01	79
5	7.03	8.03	94
5	7.03	8.04	94
5	7.04	8.03	94
5	7.04	8.04	94
5	10.011	8.03	94
5	10.011	8.04	94
5	10.012	8.03	94
5	10.012	8.04	94
5	11.07	8.03	94
5	11.07	8.04	94
5	11.08	8.03	94
5	11.08	8.04	94
5	17.01	8.03	94
5	17.01	8.04	94
6	13.01	2.04	77
6	13.02	2.04	77
6	13.01	10.04	77
6	13.02	10.04	77
6	13.01	2.03	97
6	13.01	5.06	97
6	13.01	5.07	98
7.1	9.05	1.01	74
7.1	9.05	2.01	74
7.1	10.021	1.01	74
7.1	10.021	2.01	74
7.1	9.05	5.09	88
7.1	9.05	13.01	88
7.1	9.05	13.02	88
7.1	10.021	5.09	88
7.1	10.021	13.01	88
7.1	10.021	13.02	88
7.1	6.02	8.07	99
7.1	6.056	8.07	99
7.1	6.057	8.07	99
7.1	7.02	8.07	99
7.1	9.11	8.07	99
7.1	9.12	8.07	99
7.1	10.011	8.07	99
7.1	10.012	8.07	99
7.1	11.05	8.07	99
7.1	9.01	18.04	82
7.1	11.04	18.04	82
7.1	9.04	7.01	79
7.1	10.011	7.01	79
7.1	10.021	7.01	79
7.1	8.01	8.01	79
7.1	11.02	8.01	79
7.1	6.08	8.09	85
7.1	9.02	8.09	85
7.1	11.01	8.09	85
7.1	8.01	3.03	93
7.1	8.01	3.04	93
7.1	8.04	3.03	93
7.1	8.04	3.04	93
7.1	8.01	10.09	93
7.1	8.04	10.09	93
7.1	10.011	3.03	93
7.1	10.011	3.04	93
7.1	10.021	3.03	93
7.1	10.021	3.04	93
7.1	10.011	10.09	93
7.1	10.021	10.09	93
7.1	8.01	5.04	100
7.1	8.02	5.04	100
7.1	8.04	5.04	100
7.1	9.02	5.04	100
7.1	9.04	5.04	100
7.1	9.06	5.04	100
7.1	9.07	5.04	100
7.1	10.011	5.04	100
7.1	10.023	5.04	100
7.1	10.025	5.04	100
7.1	10.021	5.01	91
7.1	9.04	5.05	86
7.1	10.011	5.05	86
7.1	9.09	5.08	75
7.1	10.021	5.08	75
7.1	10.023	5.08	75
7.1	10.025	5.08	75
7.3	7.01	9.03	68
7.3	7.01	9.04	68
7.3	7.01	9.05	68
7.3	7.01	200	68
7.3	9.12	9.03	68
7.3	9.12	9.04	68
7.3	9.12	9.05	68
7.3	10.012	9.03	68
7.3	10.012	9.04	68
7.3	10.012	9.05	68
7.3	10.021	9.03	68
7.3	10.021	9.04	68
7.3	10.021	9.05	68
7.3	11.05	9.03	68
7.3	11.05	9.04	68
7.3	11.05	9.05	68
7.3	13.03	9.03	68
7.3	13.03	9.05	68
7.1	9.11	8.02	101
7.1	9.11	8.08	101
7.1	9.11	17.04	101
7.1	10.012	8.02	101
7.1	10.012	8.08	101
7.1	10.012	17.04	101
7.1	11.01	8.02	101
7.1	11.01	8.08	101
7.1	11.01	17.04	101
7.2	6.01	5.06	97
7.2	9.08	5.06	97
7.2	10.011	5.06	97
7.2	6.01	5.06	98
7.2	6.01	5.07	98
7.2	9.08	5.06	98
7.2	9.08	5.07	98
7.2	9.09	5.06	98
7.2	9.09	5.07	98
7.2	10.011	5.06	98
7.2	10.011	5.07	98
7.2	10.012	5.06	98
7.2	10.012	5.07	98
7.2	10.021	5.06	98
7.2	10.021	5.07	98
7.2	10.022	5.06	98
7.1	6.08	18.03	64
7.1	8.03	18.03	64
7.1	8.03	18.03	64
7.1	9.03	18.03	64
7.1	9.03	18.03	64
7.1	10.011	18.03	64
7.1	10.011	18.03	64
7.1	10.012	18.03	64
7.1	10.012	18.03	64
7.2	9.14	8.03	94
7.2	9.14	8.04	94
7.2	9.15	8.03	94
7.2	9.15	8.04	94
7.2	10.011	8.03	94
7.2	10.011	8.04	94
7.2	10.012	8.03	94
7.2	10.012	8.04	94
7.1	8.04	4.01	102
7.1	8.01	5.03	102
7.1	10.023	4.01	102
7.1	10.024	4.01	102
7.1	10.011	5.03	102
7.1	9.06	3.02	95
7.1	9.07	3.02	95
7.1	9.06	7.02	95
7.1	9.07	7.02	95
7.1	10.011	3.02	95
7.1	10.023	3.02	95
7.1	10.011	7.02	95
7.1	10.023	7.02	95
7.1	8.01	6.01	92
7.1	8.01	6.02	92
7.1	8.07	6.01	92
7.1	8.07	11.02	92
7.1	10.021	6.01	92
7.1	10.021	6.02	92
7.1	8.01	5.05	76
7.1	8.01	5.05	76
7.1	10.011	5.05	76
7.1	10.011	5.05	76
7.1	8.01	6.01	78
7.1	10.021	6.01	78
8	1.02	1.01	79
8	2.01	1.01	79
8	12.01	1.01	79
8	15	1.01	79
8	17.044	1.01	79
8	1.02	5.09	88
8	2.01	5.09	88
8	12.01	5.09	88
8	17.044	5.09	88
8	1.011	7.01	79
8	2.03	7.01	79
8	2.03	10.01	79
8	2.03	10.02	79
8	15	7.01	79
8	15	10.01	79
8	15	10.02	79
8	17.041	7.01	79
8	1.011	3.03	93
8	1.011	3.04	93
8	1.011	10.09	93
8	2.06	3.03	93
8	2.06	3.04	93
8	2.14	3.03	93
8	2.14	3.04	93
8	2.06	10.09	93
8	2.14	10.09	93
8	15	3.03	93
8	15	3.04	93
8	15	10.09	93
8	1.011	5.04	100
8	2.01	5.04	100
8	2.07	5.04	100
8	12.01	5.04	100
8	17.01	5.04	100
8	17.041	5.04	100
8	1.011	5.01	91
8	2.01	1.04	91
8	2.01	5.01	91
8	17.01	5.01	91
8	1.011	5.05	86
8	17.041	5.05	86
8	1.011	5.08	75
8	2.01	5.08	75
8	2.06	5.08	75
8	12.01	5.08	75
8	17.03	5.08	75
8	1.013	2.02	97
8	1.011	5.06	97
8	1.013	5.06	97
8	2.08	2.02	97
8	2.09	2.03	97
8	2.01	5.06	97
8	17.043	5.06	97
8	1.013	5.07	98
8	17.02	5.06	98
8	17.02	5.07	98
8	17.044	5.07	98
8	1.03	4.01	102
8	1.02	5.03	102
8	17.041	5.03	102
8	17.042	5.03	102
8	1.011	3.02	95
8	1.011	7.02	95
8	2.04	3.02	95
8	2.04	7.02	95
8	2.04	10.03	95
8	17.041	3.02	95
8	17.041	7.02	95
8	1.011	6.01	92
8	1.011	6.02	92
8	2.02	2.01	92
8	2.02	6.01	92
8	2.02	6.02	92
8	12.01	2.01	92
8	12.01	6.01	92
8	12.01	6.02	92
8	17.01	6.01	92
8	17.01	6.02	92
8	1.011	5.05	76
8	2.01	5.05	76
8	12.01	5.05	76
8	17.041	5.05	76
8	1.011	6.01	78
8	2.03	6.01	78
8	12.01	6.01	78
8	17.044	6.01	78
9	6.01	16.024	70
9	6.01	16.025	70
9	6.053	16.023	70
9	6.053	16.024	70
9	6.053	16.025	70
9	6.054	16.023	70
9	6.054	16.024	70
9	6.054	16.025	70
9	6.055	16.025	70
9	8.03	16.021	70
9	8.03	16.022	70
9	1.012	16.011	66
9	1.012	16.012	66
9	8.03	16.011	66
9	8.03	16.012	66
9	11.05	16.011	66
9	11.05	16.012	66
9	11.06	16.011	66
9	11.06	16.012	66
9	12.01	16.011	66
9	12.01	16.012	66
9	12.01	16.012	66
10	9.1	17.03	67
10	12.01	17.03	67
10	6.062	17.011	66
10	6.062	17.021	66
10	6.062	17.022	66
10	8.03	17.011	66
10	8.03	17.021	66
10	8.03	17.022	66
10	11.05	17.011	66
10	11.05	17.021	66
10	11.05	17.022	66
10	11.06	17.011	66
10	11.06	17.021	66
10	11.06	17.022	66
10	12.01	17.011	66
10	12.01	17.021	66
10	12.01	17.022	66
11	1.012	15.011	67
11	8.03	15.011	67
11	10.012	15.011	67
11	10.026	15.011	67
11	11.06	15.011	67
11	12.01	15.011	67
11	8.03	15.021	66
11	8.03	15.022	66
11	8.03	15.023	66
11	8.03	15.031	66
11	8.03	15.032	66
11	8.03	15.033	66
11	11.05	15.021	66
11	11.05	15.022	66
11	11.05	15.023	66
11	11.05	15.031	66
11	11.05	15.032	66
11	11.05	15.033	66
11	11.06	15.021	66
11	11.06	15.022	66
11	11.06	15.023	66
11	11.06	15.031	66
11	11.06	15.032	66
11	11.06	15.033	66
11	12.01	15.021	66
11	12.01	15.022	66
11	12.01	15.023	66
11	12.01	15.031	66
11	12.01	15.032	66
11	12.01	15.033	66
12.2	4.02	2.04	77
12.2	4.02	10.04	77
12.2	6.01	2.04	77
12.2	6.01	10.04	77
12.1	2.11	8.07	99
12.1	2.12	8.07	99
12.1	3.01	8.07	99
12.1	16	8.07	99
12.1	2.11	8.06	109
12.1	2.12	8.06	109
12.1	3.01	8.06	109
12.2	6.01	8.01	84
12.2	6.01	12.08	84
12.2	5.02	12.02	61
12.2	6.01	12.02	61
12.2	8.01	12.02	61
12.2	12.01	12.02	61
12.1	2.11	8.05	69
12.1	2.12	8.05	69
12.1	2.11	9.01	69
12.1	2.11	9.02	69
12.1	2.12	9.01	69
12.1	2.12	9.02	69
12.1	3.02	8.05	69
12.1	3.03	8.05	69
12.1	3.02	9.01	69
12.1	3.02	9.02	69
12.1	3.03	9.01	69
12.1	3.03	9.02	69
12.1	14.01	8.05	69
12.1	14.01	9.01	69
12.1	14.01	9.02	69
12.2	2.13	8.02	101
12.2	2.13	8.08	101
12.2	5.04	8.02	101
12.2	7.03	8.02	101
12.2	7.03	8.08	101
12.2	7.03	17.04	101
12.2	15	8.02	101
12.2	15	8.08	101
12.2	6.01	2.02	97
12.2	6.01	5.06	97
12.2	6.01	5.07	98
13	2.11	9.03	68
13	2.11	9.04	68
13	2.11	9.05	68
13	2.12	9.03	68
13	2.12	9.04	68
13	2.12	9.05	68
13	3.04	9.03	68
13	3.04	9.04	68
13	3.04	9.05	68
13	9.12	9.03	68
13	9.12	9.04	68
13	9.12	9.05	68
13	10.012	9.03	68
13	10.012	9.04	68
13	10.012	9.05	68
13	10.021	9.03	68
13	10.021	9.04	68
13	10.021	9.05	68
13	16	9.03	68
13	16	9.04	68
13	16	9.05	68
